# Supplementary material for: Ultraprocessed Products as Food Fortification Alternatives: A Critical Appraisal from Latin America
Source: Nutrients. 2022 Mar 29;14(7):1413. doi: 10.3390/nu14071413 (PMC9002678; doi:10.3390/nu14071413)
Supplement: Supplementary file 1 [file nutrients-14-01413-s001.zip]

Archive with 1 entries (1 files):
- nutrients-1615095-supplementary.pdf
